# Supplementary material for: Sex-Dependent Rhizosphere Microbial Dynamics and Function in Idesia polycarpa through Floral and Fruit Development
Source: Microorganisms. 2024 Oct 6;12(10):2022. doi: 10.3390/microorganisms12102022 (PMC11509645; doi:10.3390/microorganisms12102022)
Supplement: Supplementary file 1 [file microorganisms-12-02022-s001.zip]

Archive with 1 entries (1 files):
- microorganisms-3236593-supplementary.pdf
